# Supplementary material for: Design and Synthesis of New 5-Methylisatin Derivatives as Potential CDK2 Inhibitors
Source: Int J Mol Sci. 2025 Feb 27;26(5):2144. doi: 10.3390/ijms26052144 (PMC11900410; doi:10.3390/ijms26052144)
Supplement: Supplementary file 1 [file ijms-26-02144-s001.zip]

Archive with 1 entries (1 files):
- ijms-3488386-supplementary.pdf
